# Supplementary material for: Filamentous Fungi Associated with Disease Symptoms in Non-Native Giant Sequoia (Sequoiadendron giganteum) in Germany—A Gateway for Alien Fungal Pathogens?
Source: Pathogens. 2024 Aug 23;13(9):715. doi: 10.3390/pathogens13090715 (PMC11434650; doi:10.3390/pathogens13090715)
Supplement: Supplementary file 1 [file pathogens-13-00715-s001.zip]

Archive with 2 entries (2 files):
- pathogens-3089853-supplementary/Figure S1_Phylogenetic analyses.pdf
- pathogens-3089853-supplementary/Table S1_CasesoDisease_Isolates_Weather.xlsx
