# Supplementary material for: Filamentous Fungi Associated with Disease Symptoms in Non-Native Giant Sequoia (Sequoiadendron giganteum) in Germany—A Gateway for Alien Fungal Pathogens?
Source: Pathogens. 2024 Aug 23;13(9):715. doi: 10.3390/pathogens13090715 (PMC11434650; doi:10.3390/pathogens13090715)
Supplement: Supplementary file 1 [file pathogens-13-00715-s001.zip › pathogens-3089853-supplementary/Table S1_CasesoDisease_Isolates_Weather.xlsx]

## Sheet: Cases of Disease
No	Disease Case	Federal state of Germnany	Forest department/ private or muncipal forest	Forest district	Division	Parish	Tree age Giant sequoia	Bed rock	Soil type	Soil nutrient supply	Soil moisture content	German growth region	Altitude above see level (m)	Closest adjecent Meteorological station	Meteorological station ID	Average annual precipitation sum Ø 1961-1990 (mm)	Deviation in 2018 from the annual average precipitation Ø 1961-1990 (%)	Average precipitation sum of the vegation peroid (may-October, mm)	Precipitation deficit in the vegetation period 2018 in respect to Ø 1961-1990 (%)	Forest stand history	Observed symptoms	Associated fungi diseased or dicolourated woody tissue	Fungi associated with dieback of shoots	Fungi associated with green shoots	Fungi associated with green shoots but brown needles	Fungi associated with brown shoots	Fungi associated with dying needles (tips dead and brown, basal part green)	Fungi associated with dead brown needles	Fungi associated with dead brown needles with fruitbodies or bands or attached mycelium	Fungi associated with green needles	Detection of Heterobasion annosum	Detection of Armillaria
1	2018-101	Lower Saxony	Ahrenberg-Meppen	Meyerei	404D2	Niederlangen	ca. 27	sand	Sands that are not or not significantly clayey, gravelly sands (also non-clayey, boulder-bearing sands) with drift sand overlay	weak mesotrophic	moderately fresh to moderately dry in summer	Coastal region of Lower Saxony	10	Dörpen	6159	726.367	-22.4	387.557	39.7	Giant sequoia pre-cultivation under spruce, with subsequent clearing of the spruce canopy	Dieback of the crown from tree top to trunk, shoot dieback, dead, brown needles	na	Amycosphaerella africana, Botrytis cinerea1, Coniochaeta cf. velutina, Epicoccum nigrum, Hypoxylon fragiforme, Hypoxylon howeanum, Nemania serpens, Pestalotiopsis funera1. Peziza varia, Phacidiopycnis washingtoniensis, Morchella spongiola, Rhizosphaera kalkhoffii, Ascomycota sp. NW-FVA 4346, cf. ConiochaetaNW-FVA 4348	na	na	na	Amycosphaerella africana, Lewia infectoria, Rosellinia sp. NW-FVA 4339	na	na	na	no	no	1
2	2018-122	Lower Saxony	Ahrenberg-Meppen	Eleonorenwald	820	Neuvrees	12	sand	Sands that are not or not significantly clayey, gravelly sands (also non-clayey, boulder-bearing sands) with drift sand overlay	moderately supplied with nutrients	moderately fresh to moderately dry in summer	Mid-west lowlands of Lower Saxony	20	Breddenberg	668	671.063	-29.7	354.85	60.2	Giant sequoia pre-cultivation , with subsequent clearing of the canopy	Dieback of the crown from tree top to trunk, shoot dieback, dead, brown needles	na	Amycosphaerella africana, Botrytis cinerea1, Diaporthe nobilis/eres (4458), Hypoxylon fragiforme, Lewia infectoria, Fungus sp. 4486, Pestalotiopsis funera2	na	na	na	Amycosphaerella africana, Fungus sp. 4485 cf. H. fragiforme),	Amycosphaerella africana, Fungus sp. 4486,	Amycosphaerella africana, Fungus sp. 4486,	Amycosphaerella africana, Fungus sp. 4487 (cf. Pestalotiopsis),	na	na	2
3	2018-123	Lower Saxony	Ahrenberg-Meppen	Eleonorenwald	835	Neuvrees	18	sand	Sands that are not or not significantly clayey, gravelly sands (also non-clayey, boulder-bearing sands) with stratified sand subsoil (banks: silty, very fine sand)	moderately supplied with nutrients	moderately fresh to moderately dry in summer	Mid-west lowlands of Lower Saxony	20	Breddenberg	668	612.103	6.4	326.617	9.3	Giant sequoia pre-cultivation , with subsequent clearing of the canopy	Dieback of the crown from tree top to trunk, shoot dieback, dead, brown needles	na	Amycosphaerella africana, Botrytis cinerea, Pestalotiopsis funera, Phacidiopycnis washingtoniensis, cf. Alternaria spp.= Fungus sp. grünlichNW.FVA 4461, Fusarium /Gibberella sp. rosa, cf. Diaporthe nobilis/eres (4460), Fungus sp. Xylariaceae 4491, Fungus sp. 4492, Fungus sp. 4493, Fungus sp. 4494, Pestalotiopsis funera2	na	na	Amycosphaerella africana, Botrytis cinerea, Pestalotiopsis funera, cf. Phacidium cf. pseudophacidioides, Alternaria spp.= Fungus sp. grünlichNW.FVA 4461, Fusarium /Gibberella sp. rosa, Fungus sp. Xylariaceae 4491, Fungus sp. 4492	Amycosphaerella africana, Phacidium cf. pseudophacidioides, Hypoxylon fragiforme	Phacidium cf. pseudophacidioides	Amycosphaerella africana, cf. Pestalotiopsis funerea Nw-FVA4497	na	na	na	3
4	2018-124	Lower Saxony	Ahrenberg-Meppen	Eleonorenwald	832	Neuvrees	25	sand	Weaker and better loamy sands, gravelly sands, boulder-bearing sands, boulder sands with clay subsoil	well mesotrophic	weakly alternatingly moist to waterlogged	Mid-west lowlands of Lower Saxony	23	Breddenberg	668	671.063	-29.7	354.85	60.2	Giant sequoia pre-cultivation , with subsequent clearing of the canopy	Dieback of the crown from tree trunk to top, shoot dieback, green shoots with green or pale green needles, dead, brown needles	na	Amycosphaerella africana, Botrytis cinerea,	Amycosphaerella africana,	na	na	Amycosphaerella africana, Botrytis cinerea,	na	Botrytis cinerea,	na	na	na	4
5	2018-125	Lower Saxony	Ahrenberg-Meppen	Meyerei	505 D2	Sustrum	28	sand	Sands that are not or not significantly clayey, gravelly sands (also non-clayey, boulder-bearing sands) with drift sand overlay	weakly to moderately supplied with nutrients	moderately fresh to moderately dry in summer	Coastal region of Lower Saxony	10	Dörpen	6159	671.063	-29.7	354.85	60.2	Giant sequoia pre-cultivation , with subsequent clearing of the canopy	Dieback of the crown from tree trunk to top, shoot dieback, dead, brown needles	na	Amycosphaerella africana, Botryosphaeria dothidea, Botrytis cinerea, Epicoccum nigrum, Pestalotiopsis funera, Phacidiopycnis washingtoniensis, Fungus sp. 4500, cf. Diaporthe sp. 4501, Fungus sp. weißes Mycel 4505	na	Amycosphaerella africana, Botrytis cinerea, Epicoccum nigrum, Pestalotiopsis funera, Phacidiopycnis washingtoniensis	na	Amycosphaerella africana, Fungus sp. 4466 cf. Pestalotiopsis, Epicoccum nigrum	Amycosphaerella africana, Fungus sp. 4466 cf. Pestalotiopsis	Amycosphaerella africana, Pestalotiopsis funera,	na	na	na	5
6	2018-126	Lower Saxony	Ahrenberg-Meppen	Meyerei	506 C1	Sustrum	21	sand	Sands that are not or not significantly clayey, gravelly sands (also non-clayey, boulder-bearing sands) with drift sand overlay	weakly to moderately supplied with nutrients	moderately fresh to moderately dry in summer	Coastal region of Lower Saxony	13	Haren-Rütenbrock	4312	726.367	-22.4	387.557	39.7	Giant sequoia pre-cultivation , with subsequent clearing of all other tree species	Dieback of the crown from tree trunk to top, shoot dieback, dead, brown needles	na	Amycosphaerella africana, Phacidium lacereum, Epicoccum nigrum, Pestalotiopsis funera1, cf. Lewia infectoria 4509, Fungus sp. 4453, Fungus sp. 4511, Fungus sp. 4512, Diaporthe eres/nobilis 4447, Rosellinia corticium	na	na	Phacidium lacereum, Epicoccum nigrum, Pestalotiopsis funera, cf. Lewia infectoria 4509, Fungus sp. 4453, Fungus sp. 4511,	Alternaria sp. 4514, Fungus sp. 4513	Botrytis cinerea, Fungus sp.=4461, Fungus sp. 4512	Amycosphaerella africana, Pestalotiopsis funera,	na	na	na	6
7	2021-95	Hesse	Michelstadt	Michelstadt	na	Michelstadt	ca. 60	na	Loess loam, which is anthropogenically modified in the urban area	moderately to well supplied with nutrients	moderately fresh to fresh	Odenwald	212	Michelstadt	3284	819.763	-25.5	405.517	59.1	Single tree in urban green area	wood discolouration at the stem base along a tension crack	Fungus sp. 6956, Penicillium carneum, Ophiostoma quercus/ piceae, Penicillium glandicola	na	na	na	na	na	na	na	na	no	no	7
8	2021-155	Hesse	Kassel	Muncipal forest	na	Welheiden	ca. 12	na	Loam, which is anthropogenically modified in the urban area	moderately to well supplied with nutrients	moderately fresh to fresh	Northwest Hessian Highlands	172	Kaufungen-Niederkaufungen	2544	605.548	-28.7	356.182	58.4	Urban forest	Dieback of the crown (brown needles, shoots and branches) since 2020	na	Pestalotiopsis funerea2, Botrytis cinerea, Diaporthe eres Gruppe A (eres/ vacuae), Nemania diffusa	na	na	na	Botrytis cinerea, Diaporthe eres Gruppe A (eres/ vacuae), Fungus sp., Ascomycet sp. 7950, Phomopsis sp. 7953, Fungus sp. 7952, Fusarium/ Gibberella sp.	na	na	na	na	na	8
9	2022-93	Lower Saxony	Münden	Goseplack	2007 b2	Lichtenborn	ca. 33	Buntsandstein	Sands that are not or not significantly clayey, gravelly sands (also non-clayey, boulder-bearing sands) with drift sand overlaytwo-layered soils; unclayed, low-silicate valley or meltwater sands, also unclayed, bedload-bearing sands with unclayed dunes 20-100 cm thick (also unclayed bedload-bearing sands).	moderately supplied with nutrients	fresh and stock-fresh	Central German Triassic mountains and hills	347	Dransfeld-Ossenfeld	1039	705.49	-24.7	370.48	51.1	Afforestation on an open area previously planted with Picea abies	Dieback of the crown (brown needles, shoots and branches) beginning the tree top, wood discolourtion and rot at the stem base and in branches	Fungus sp. 9821, Pezicula neosporulosa, Scytalidium album, Trichoderma sp. 9844, cf. Cantharellales 9923, Botryosphaeria dothidea, Coprinellus micaceus, Pestalotiopsis funerea, Sordaria cf. fimicola , Aureobasidium pullulans, Fungus sp. 9828, Fungus sp. 9948, Fungus sp. 9873,	Botryosphaeria dothidea, Coprinellus micaceus, Pestalotiopsis funerea, Sordaria cf. fimicola, Phacidiopycnis washingtoniensis, Epicoccum nigrum, Microsphaeropsis olivacea	na	na	na	Alternaria infectoria, Biscogniauxia nummularia, Biscogniauxia mediterranea, Hypoxylon fragiforme, Cladosporium spp., Tricharina gilva, Sordariomycetes sp. , Sordariomycetes sp. , Nemania diffusa, Pezizomycetes sp. , Diaporthe rudis-Gr., Pestalotiopsis funerea, Microsphaeropsis olivacea	na	na	Botryosphaeria dothidea, Biscogniauxia nummularia, Hypoxylon fragiforme, Coniochaeta acaciae 9903, Diaporthe cf. eres 9863, Nigrospora sp. 9906 (oryzae/ gorlenkoana), Sporormiaceae sp. 9925	no	no	9
10	2023-121	Hesse	Schotten	Schotten	290 B1	Rainrod-L	ca. 90	Volcanic rocks of the Miocene: Basanite, alkali basalt, tholeiitic basalt, nepheline	loess loam, with a medium to deep depth and a weak skeleton content ranging from 2 to 25%.	eutrophic	fresh	Vogelsberg and neighbouring sandstone areas to the east	300	Gedern-Schönhausen	1561	865.413	-21.3	419.94	45.7	Single tree standing on the embankment between a forest path and an old plant garden hut	Dieback of the crown (brown needles, shoots and branches) since 2019	na	Botryosphaeria dothidea, Biscogniauxia nummularia	Botryosphaeria dothidea, Biscogniauxia nummularia, Neofusicoccum parvum = Botryosphaeria parva, Pezizaceae sp. (Chromelosporium o. Plicaria), Diaporthe Phomopsis velata/eres	na	Botryosphaeria dothidea, Biscogniauxia nummularia, Diaporthe Phomopsis velata/eres, Microsphaeropsis olivacea, Fungus sp. 12037, Diaporthe eres/nobilis, cf. Pestalotia 12038, Gyromitra infula , Alternaria sp. 12039, Nemania diffusa	na	Botryosphaeria dothidea, Microsphaeropsis olivacea	na	Biscogniauxia nummularia, Diaporthe eres/nobilis, Pestalotiopsis hollandica Maharachch., K.D. Hyde & Crous, Sordaria fimicola	na	na	10
	species1		dectected by isolation and by fructification in a moist chamber
	species2		dectected only by fructification in a moist chamber
	na		not applicable or no information, or not tested

## Sheet: Isolates
Isolate	Morphotype		NW-FVA Nr.	Isolate ID	leg.	Collector	Date of Isolation	Tree compartment	case of disease	Forest site		Forest compartment		Tree age	NCBI Acc ITS
Amycosphaerella africana		A	4531	CBS 680.95											MH862549
Allantophomopsiella pseudotsugae		A	4423	CBS 841.91											KJ663829.2
Alternaria alternata	1	A	4514	2018-126-18-74	2018-08-22	Heiko Hartmann	shoot basal green with brown needle+J62:O62	needle	6	Ahrenberg-Meppen	Meyerei	506 C1	Sustrum		PP913380
Alternaria alternata-Gr.		A	12039	2023-121-N-T9-85	2023-12-15	Sören Wilsdorf	2023-12-21	Shoot dead	10	Schotten	Schotten	290 B1	Rainrod-L	ca. 90	PP913381
Alternaria infectoria		A	4338	2018-101-11-52	2018-06-20	Heiko Hartmann	2018-06-26	needle	1	Ahrenberg-Meppen	Meyerei	404D2	Niederlangen	ca. 27
Alternaria infectoria	1	A	4457	2018-122-10-66	2018-08-22	Heiko Hartmann	28.08.2020	shoot	2	Ahrenberg-Meppen	Eleonorenwald	820	Neuvrees	12	PP913382
Alternaria infectoria		A	4509	2018-126-2-9	2018-08-22	Heiko Hartmann	2018-08-29	shoot	6	Ahrenberg-Meppen	Meyerei	506 C1	Sustrum
Alternaria infectoria		A	9852	2022-93-1-4-N2-140	2022-11-14	Peter Gawehn	2022-11-17	Baum 1 needle grün	9	Münden	Goseplack	2007 b2	Lichtenborn	ca. 33	PP913383
Amycosphaerella africana	1	A	4337	2018-101-12-54	2018-06-20	Heiko Hartmann	2018-06-26	needle	1	Ahrenberg-Meppen	Meyerei	404D2	Niederlangen	ca. 27	PP913384
Amycosphaerella africana		A	4336	2018-101-11-51	2018-06-20	Heiko Hartmann	2018-06-26	needle	1	Ahrenberg-Meppen	Meyerei	404D2	Niederlangen	ca. 27	PP913385
Amycosphaerella africana		A	4455	2018-122-11-68	2018-08-22	Heiko Hartmann	28.08.2022	needle	2	Ahrenberg-Meppen	Eleonorenwald	820	Neuvrees	12	PP913386
Amycosphaerella africana		A	4464	2018-123-18-78	2018-08-22	Heiko Hartmann	2018-08-29	needle	3	Ahrenberg-Meppen	Eleonorenwald	835	Neuvrees	18	PP913387
Amycosphaerella africana		A	4463	2018-123-4-35	2018-08-22	Heiko Hartmann	2018-08-29	shoot	3	Ahrenberg-Meppen	Eleonorenwald	835	Neuvrees	18	PP913388
Amycosphaerella africana		A	4445	2018-124-10-46	2018-08-22	Heiko Hartmann	2018-08-29	needle	4	Ahrenberg-Meppen	Eleonorenwald	832	Neuvrees	25
Amycosphaerella africana		A	4446	2018-124-7-40	2018-08-22	Heiko Hartmann	2018-08-29	needle	4	Ahrenberg-Meppen	Eleonorenwald	832	Neuvrees	25
Amycosphaerella africana		A	4502	2018-125-1-2	2018-08-22	Heiko Hartmann	2018-08-29	shoot	5	Ahrenberg-Meppen	Meyerei	505 D2	Sustrum
Amycosphaerella africana		A	4507	2018-125-13-82	2018-08-23	Heiko Hartmann	2018-08-30	brown needle	5	Ahrenberg-Meppen	Meyerei	505 D2	Sustrum
Amycosphaerella africana		A	4504	2018-125-17-90	2018-08-22	Heiko Hartmann	2018-08-29	brown needle	5	Ahrenberg-Meppen	Meyerei	505 D2	Sustrum
Amycosphaerella africana		A	4475	2018-125-25-105	2018-08-22	Heiko Hartmann	2018-08-29	shoot	5	Ahrenberg-Meppen	Meyerei	505 D2	Sustrum
Amycosphaerella africana		A	4476	2018-125-25-106	2018-08-22	Heiko Hartmann	2028-09-13	Fruchtkörper	5	Ahrenberg-Meppen	Meyerei	505 D2	Sustrum		PP913389
Amycosphaerella africana		A	4476	2018-125-25-106	2018-08-22	Heiko Hartmann	2018-08-29	shoot	5	Ahrenberg-Meppen	Meyerei	505 D2	Sustrum		PP913389
Amycosphaerella africana		A	4499	2018-125-7-52	2018-08-22	Heiko Hartmann	2018-08-29	Shoot	5	Ahrenberg-Meppen	Meyerei	505 D2	Sustrum
Amycosphaerella africana		A	4506	2018-125-8-61	2018-08-22	Heiko Hartmann	2018-08-29	shoot	5	Ahrenberg-Meppen	Meyerei	505 D2	Sustrum
Amycosphaerella africana		A	4452	2018-126-10-56	2018-08-22	Heiko Hartmann	2018-08-29	shoot	6	Ahrenberg-Meppen	Meyerei	506 C1	Sustrum		PP913390
Anthostomella pinea	1	A	4513	2018-126-17-72	2018-08-22	Heiko Hartmann	2018-08-29	needle	6	Ahrenberg-Meppen	Meyerei	506 C1	Sustrum		PP913391
Aureobasidium pullulans	1	A	4346	2018-101-5-22	2018-06-20	Heiko Hartmann	2018-06-26	shoot	1	Ahrenberg-Meppen	Meyerei	404D2	Niederlangen	ca. 27	PP913392
Aureobasidium pullulans		A	4453	2018-126-1-1	2018-08-22	Heiko Hartmann	2018-08-29	shoot	6	Ahrenberg-Meppen	Meyerei	507 C1	Sustrum
Aureobasidium pullulans		A	9839	2022-93-1-3-82	2022-11-14	Peter Gawehn	2022-11-17	Baum1 Stammscheibe 3 mit Holzverfärbung	9	Münden	Goseplack	2007 b2	Lichtenborn	ca. 33	PP913393
Biscogniauxia mediterranea	1	A	9850	2022-93-1-4-N2-142	2022-11-14	Peter Gawehn	2022-11-17	Baum 1 needle braun	9	Münden	Goseplack	2007 b2	Lichtenborn	ca. 33	PP913394
Biscogniauxia nummularia	1	A	9867	2022-93-1-4-N11-170	2022-11-14	Peter Gawehn	2022-11-17	Baum 1 needle grün	9	Münden	Goseplack	2007 b2	Lichtenborn	ca. 33
Biscogniauxia nummularia		A	9904	2022-93-1-4-N13-175	2022-11-14	Peter Gawehn	2022-11-17	Baum 1 needle grün	9	Münden	Goseplack	2007 b2	Lichtenborn	ca. 33
Biscogniauxia nummularia		A	9907	2022-93-1-4-N15-181	2022-11-14	Peter Gawehn	2022-11-17	Baum 1 needle grün	9	Münden	Goseplack	2007 b2	Lichtenborn	ca. 33
Biscogniauxia nummularia		A	9908	2022-93-1-4-N16-186	2022-11-14	Peter Gawehn	2022-11-17	Baum 1 needle grün	9	Münden	Goseplack	2007 b2	Lichtenborn	ca. 33
Biscogniauxia nummularia		A	9853	2022-93-1-4-N2-139	2022-11-14	Peter Gawehn	2022-11-17	Baum 1 needle braun	9	Münden	Goseplack	2007 b2	Lichtenborn	ca. 33	PP913395
Biscogniauxia nummularia		A	9851	2022-93-1-4-N2-141	2022-11-14	Peter Gawehn	2022-11-17	Baum 1 needle grün	9	Münden	Goseplack	2007 b2	Lichtenborn	ca. 33	PP913396
Biscogniauxia nummularia		A	9845	2022-93-1-4-N3-145	2022-11-15	Peter Gawehn	2022-11-18	Baum 1 needle braun	9	Münden	Goseplack	2007 b2	Lichtenborn	ca. 33	PP913397
Biscogniauxia nummularia		A	9846	2022-93-1-4-N3-147	2022-11-15	Peter Gawehn	2022-11-18	Baum 1 needle grün	9	Münden	Goseplack	2007 b2	Lichtenborn	ca. 33	PP913398
Biscogniauxia nummularia		A	9862	2022-93-1-4-N4-148	2022-11-15	Peter Gawehn	2022-11-17	Baum 1 needle braun	9	Münden	Goseplack	2007 b2	Lichtenborn	ca. 33	PP913399
Biscogniauxia nummularia		A	9860	2022-93-1-4-N4-150	2022-11-14	Peter Gawehn	2022-11-17	Baum 1 needle braun	9	Münden	Goseplack	2007 b2	Lichtenborn	ca. 33	PP913400
Biscogniauxia nummularia		A	9855	2022-93-1-4-N6-156	2022-11-14	Peter Gawehn	2022-11-17	Baum 1 needle grün	9	Münden	Goseplack	2007 b2	Lichtenborn	ca. 33
Biscogniauxia nummularia		A	9866	2022-93-1-4-N7-159	2022-11-14	Peter Gawehn	2022-11-17	Baum 1 needle grün	9	Münden	Goseplack	2007 b2	Lichtenborn	ca. 33
Biscogniauxia nummularia		A	9871	2022-93-1-4-N8-162	2022-11-15	Peter Gawehn	2022-11-17	Baum 1 needle grün	9	Münden	Goseplack	2007 b2	Lichtenborn	ca. 33	PP913401
Biscogniauxia nummularia		A	9870	2022-93-1-4-N9-165	2022-11-15	Peter Gawehn	2022-11-17	Baum 1 needle grün	9	Münden	Goseplack	2007 b2	Lichtenborn	ca. 33	PP913402
Biscogniauxia nummularia		A	11984	2023-121-N-Ü2-6	2023-12-15	Sören Wilsdorf	2023-12-21	Shoot dieback	10	Schotten	Schotten	290 B1	Rainrod-L	ca. 90	PP913403
Botryosphaeria dothidea		A	9830	2022-93-1-2-63	2022-11-14	Peter Gawehn	2022-11-17	Baum1 Stammscheibe2 mit Holzverfärbung	9	Münden	Goseplack	2007 b2	Lichtenborn	ca. 33	PP913404
Botryosphaeria dothidea		A	9831	2022-93-1-2-68	2022-11-14	Peter Gawehn	2022-11-17	Baum1 Stammscheibe2 mit Holzverfärbung	9	Münden	Goseplack	2007 b2	Lichtenborn	ca. 33	PP913405
Botryosphaeria dothidea		A	9829	2022-93-2-199	2022-11-14	Peter Gawehn	2022-11-17	Baum2 Stammscheibe mit Holzverfärbung	9	Münden	Goseplack	2007 b2	Lichtenborn	ca. 33	PP913406
Botryosphaeria dothidea		A	9874	2022-93-2-210	2022-11-14	Peter Gawehn	2022-11-17	Baum2 Stammscheibe mit Holzverfärbung	9	Münden	Goseplack	2007 b2	Lichtenborn	ca. 33
Botryosphaeria dothidea		A	9873	2022-93-2-214	2022-11-14	Peter Gawehn	2022-11-17	Baum2 Stammscheibe mit Holzverfärbung	9	Münden	Goseplack	2007 b2	Lichtenborn	ca. 33	PP913407
Botryosphaeria dothidea		A	11983	2023-121-N-G3-39	2023-12-15	Sören Wilsdorf	2023-12-21	Shoot vital green	10	Schotten	Schotten	290 B1	Rainrod-L	ca. 90	PP913408
Botryosphaeria dothidea		A	11969	2023-121-N-Ü4-11	2023-12-15	Sören Wilsdorf	2023-12-21	Shoot dieback	10	Schotten	Schotten	290 B1	Rainrod-L	ca. 90	PP913409
Botryosphaeria dothidea		A	11985	2023-121-N-Ü9-26	2023-12-15	Sören Wilsdorf	2023-12-21	Shoot dieback	10	Schotten	Schotten	290 B1	Rainrod-L	ca. 90	PP913410
Botryosphaeria dothidea		A	12000	2023-121-Sch-T-100b	2023-12-15	Sören Wilsdorf	2023-12-21	Needle dead	10	Schotten	Schotten	290 B1	Rainrod-L	ca. 90	PP913411
Botryosphaeria dothidea		A	12003	2023-121-Sch-T-106	2023-12-15	Sören Wilsdorf	2023-12-21	Needle dead	10	Schotten	Schotten	290 B1	Rainrod-L	ca. 90	PP913412
Botryosphaeria dothidea	1	A	4467	2018-125-6-42b	2018-08-22	Heiko Hartmann	2018-08-29	shoot	5	Ahrenberg-Meppen	Meyerei	505 D2	Sustrum		PP913413
Botrytis cinerea	1	A	4361	2018-101-9-45	2018-06-20	Heiko Hartmann	2018-06-26	shoot	1	Ahrenberg-Meppen	Meyerei	404D2	Niederlangen	ca. 27	PP913414
Botrytis cinerea		A	4448	2018-126-14-66					6	Ahrenberg-Meppen	Meyerei	506 C1	Sustrum
Botrytis cinerea		A	7912	2021-155-1-11	2021-11-25	Volker Lange	2021-12-01	needle braun	8	Kassel			Stadtteil Wehlheiden, Park Schönfeld	ca. 12	PP913415
Botrytis cinerea		A	7911	2021-155-1-Ü1-3	2021-11-25	Volker Lange	2021-12-01	shoot	8	Kassel			Stadtteil Wehlheiden, Park Schönfeld	ca. 12
Cantharellales sp.	1	B	9923	2022-93-1-1-32	2022-11-14	Peter Gawehn	2022-11-17	Baum 1 Basale Stammfußscheibe mit Holzfäule und Verfärbungen	9	Münden	Goseplack	2007 b2	Lichtenborn	ca. 33	PP913416
cf. Diaporthe	1	A	4489	2018-123-1-1	2018-08-22	Heiko Hartmann	2018-08-29	shoot brown	3	Ahrenberg-Meppen	Eleonorenwald	835	Neuvrees	18
cf. Diaporthe 4501	1	A	4501	2018-125-7-54c	2018-08-22	Heiko Hartmann	2018-08-29	shoot	5	Ahrenberg-Meppen	Meyerei	507 D2	Sustrum
Cladosporium sp.	1	A	9848	2022-93-1-4-N2-144	2022-11-14	Peter Gawehn	2022-11-17	Baum 1 needle grün	9	Münden	Goseplack	2007 b2	Lichtenborn	ca. 33	PP913417
Coniochaeta acaciae	1	A	9903	2022-93-1-4-N11-169	2022-11-14	Peter Gawehn	2022-11-17	Baum 1 needle grün	9	Münden	Goseplack	2007 b2	Lichtenborn	ca. 33	PP913418
Coniochaeta velutina	1	A	4360	2018-101-4-17a	2018-06-20	Heiko Hartmann	2018-06-26	shoot	1	Ahrenberg-Meppen	Meyerei	404D2	Niederlangen	ca. 27	PP913419
Coniothyrium pyrinum	1	A	12161	2023-121-Sch-T-108b		Sören Wilsdorf	2023-12-21	Needle dead	10	Schotten	Schotten	290 B1	Rainrod-L	ca. 90	PP913420
Coprinellus micaceus	1	B	9842	2022-93-1-2-67	2022-11-14	Peter Gawehn	2022-11-17	Baum1 Stammscheibe 3 mit Holzverfärbung	9	Münden	Goseplack	2007 b2	Lichtenborn	ca. 33	PP913421
Coprinellus micaceus		B	9861	2022-93-1-4-N4-149	2022-11-14	Peter Gawehn	2022-11-17	Baum 1 needle grün	9	Münden	Goseplack	2007 b2	Lichtenborn	ca. 33	PP913422
Desmazierella acicola	1	A	4339	2018-101-15-60	2018-06-20	Heiko Hartmann	2018-06-26	needle	1	Ahrenberg-Meppen	Meyerei	404D2	Niederlangen	ca. 27	PP913423
Diaporthe eres Gruppe A		A	9854	2022-93-1-4-N12-174b	2022-11-14	Peter Gawehn	2022-11-17	Baum 1 needle grün	9	Münden	Goseplack	2007 b2	Lichtenborn	ca. 33	PP913424
Diaporthe eres Gruppe A	1	A	11993	2023-121-N-T7-81	2023-12-15	Sören Wilsdorf	2023-12-21	Shoot dead	10	Schotten	Schotten	290 B1	Rainrod-L	ca. 90	PP913425
Diaporthe eres Gruppe A (eres/ vacuae)		A	7949	2021-155-1-Ü2-5	2021-11-25	Volker Lange	2021-12-01	shoot	8	Kassel			Stadtteil Wehlheiden, Park Schönfeld	ca. 12	PP913426
Diaporthe eres Gruppe B		A	7953	2021-155-1-16b	2021-11-25	Volker Lange	2021-12-01	needle braun	8	Kassel			Stadtteil Wehlheiden, Park Schönfeld	ca. 12	PP913427
Diaporthe eres Gruppe B	1	A	9864	2022-93-1-4-N12-173	2022-11-14	Peter Gawehn	2022-11-17	Baum 1 needle grün	9	Münden	Goseplack	2007 b2	Lichtenborn	ca. 33	PP913428
Diaporthe eres Gruppe B		A	9865	2022-93-1-4-N12-174a	2022-11-14	Peter Gawehn	2022-11-17	Baum 1 needle grün	9	Münden	Goseplack	2007 b2	Lichtenborn	ca. 33	PP913429
Diaporthe eres Gruppe B		A	9909	2022-93-1-4-N15-183	2022-11-14	Peter Gawehn	2022-11-17	Baum 1 needle grün	9	Münden	Goseplack	2007 b2	Lichtenborn	ca. 33	PP913430
Diaporthe eres Gruppe B		A	11989	2023-121-N-G5-45aa	2023-12-15	Sören Wilsdorf	2023-12-21	Shoot vital green	1	Schotten	Schotten	290 B1	Rainrod-L	ca. 90	PP913431
Diaporthe nobilis Gruppe		A	4458	2018-122-8-49	2018-08-22	Heiko Hartmann	28.08.2022	shoot	2	Ahrenberg-Meppen	Eleonorenwald	820	Neuvrees	12	PP913432
Diaporthe nobilis Gruppe		A	4460	2018-123-7-49	2018-08-22	Heiko Hartmann	2018-08-29	shoot	3	Ahrenberg-Meppen	Eleonorenwald	835	Neuvrees	18	PP913433
Diaporthe nobilis Gruppe	1	A	4447	2018-126-9-50	2018-08-22	Heiko Hartmann	2018-08-29	shoot	6	Ahrenberg-Meppen	Meyerei	506 C1	Sustrum		PP913434
Diaporthe nobilis Gruppe		A	11994	2023-121-N-T9-86	2023-12-15	Sören Wilsdorf	2023-12-21	Shoot dead	10	Schotten	Schotten	290 B1	Rainrod-L	ca. 90	PP913435
Diaporthe nobilis Gruppe		A	11999	2023-121-Sch-G-99	2023-12-15	Sören Wilsdorf	2023-12-21	Needle vital green	10	Schotten	Schotten	290 B1	Rainrod-L	ca. 90
Diaporthe rudis Gruppe B		A	4359	2018-101-1-1	2018-06-20	Heiko Hartmann	2018-06-26	shoot	1	Ahrenberg-Meppen	Meyerei	404D2	Niederlangen	ca. 27	PP913436
Diaporthe rudis Gruppe B	1	A	9869	2022-93-1-4-N9-164	2022-11-14	Peter Gawehn	2022-11-17	Baum 1 needle grün	9	Münden	Goseplack	2007 b2	Lichtenborn	ca. 33	PP913437
Epicoccum nigrum		A	4350	2018-101-72a	2018-06-20	Heiko Hartmann	2018-06-26	Stammscheibe	1	Ahrenberg-Meppen	Meyerei	404D2	Niederlangen	ca. 27
Epicoccum nigrum		A	4340	2018-101-2-9b	2018-06-20	Heiko Hartmann	2018-06-26	shoot	1	Ahrenberg-Meppen	Meyerei	404D2	Niederlangen	ca. 27
Epicoccum nigrum		A	4351	2018-101-72b	2018-06-20	Heiko Hartmann	2018-06-26	Stammscheibe	1	Ahrenberg-Meppen	Meyerei	404D2	Niederlangen	ca. 27
Epicoccum nigrum		A	4510	2018-126-5-24	2018-08-22	Heiko Hartmann	2018-08-29	shoot	6	Ahrenberg-Meppen	Meyerei	506 C1	Sustrum
Epicoccum nigrum	1	A	9833	2022-93-14-Ne-116	2022-11-14	Peter Gawehn	2022-11-17	Baum1 Rindennekrose am Stamm	9	Münden	Goseplack	2007 b2	Lichtenborn	ca. 33	PP913438
Fungus sp.	1	A	4345	2018-101-4-17b	2018-06-20	Heiko Hartmann	2018-06-28	shoot	1	Ahrenberg-Meppen	Meyerei	404D2	Niederlangen	ca. 27
Fungus sp.	1	A	4508	2018-125-5-36	2018-08-22	Heiko Hartmann	2018-08-29	shoot basal green with brown needle	5	Ahrenberg-Meppen	Meyerei	505 D2	Sustrum
Fungus sp.	1	A	4505	2018-125-10-72	2018-08-22	Heiko Hartmann	2018-08-29	shoot	5	Ahrenberg-Meppen	Meyerei	505 D2	Sustrum
Fungus sp.	1	A	4512	2018-126-9-51	2018-08-22	Heiko Hartmann	2018-08-29	shoot	6	Ahrenberg-Meppen	Meyerei	506 C1	Sustrum
Fungus sp. 4491	1	A	4491	2018-123-4-31a	2018-08-22	Heiko Hartmann	2018-08-29	shoot brown	3	Ahrenberg-Meppen	Eleonorenwald	835	Neuvrees	18
Fungus sp. 4492	1	A	4492	2018-123-4-31b	2018-08-22	Heiko Hartmann	2018-08-29	shoot brown	3	Ahrenberg-Meppen	Eleonorenwald	835	Neuvrees	18
Fungus sp. 4493	1	A	4493	2018-123-9-57	2018-08-22	Heiko Hartmann	2018-08-29	shoot dieback	3	Ahrenberg-Meppen	Eleonorenwald	835	Neuvrees
Fungus sp. 4494	1	A	4494	2018-123-9-58	2018-08-22	Heiko Hartmann	2018-08-29	shoot dieback	3	Ahrenberg-Meppen	Eleonorenwald	835	Neuvrees
Fungus sp. 4500	1	A	4500	2018-125-7-53	2018-08-22	Heiko Hartmann	2018-08-29	shoot	5	Ahrenberg-Meppen	Meyerei	506 D2	Sustrum
Fungus sp. 6956	1	A	6956	2021-95-2	2021-07-19	B. Klose	2021-07-23	Holz Stammfuß	7	Michelstadt	Michelstadt		Michelstadt	ca. 60
Fusarium sp.	1	A	4495	2018-123-9-59	2018-08-22	Heiko Hartmann	2018-08-29	shoot	3	Ahrenberg-Meppen	Eleonorenwald	835	Neuvrees	18	PP913439
Gymnopilus sp.	1	A	9924	2022-93-1-3-81	2022-11-14	Peter Gawehn	2022-11-17	Baum1 Stammscheibe 3 mit Holzverfärbung	9	Münden	Goseplack	2007 b2	Lichtenborn	ca. 33	PP913440
Gyromitra infula	1	A	11992	2023-121-N-T6-78	2023-12-15	Sören Wilsdorf	2023-12-21	Shoot dead	10	Schotten	Schotten	290 B1	Rainrod-L	ca. 90	PP913441
Hypoxylon argillaceum	1	A	11996	2023-121-N-T10-90	2023-12-15	Sören Wilsdorf	2023-12-21	Shoot dead	10	Schotten	Schotten	290 B1	Rainrod-L	ca. 90	PP913442
Hypoxylon fragiforme		A	4485	2018-122-12-69	2018-08-22	Heiko Hartmann	28.08.2018	shoot	2	Ahrenberg-Meppen	Eleonorenwald	820	Neuvrees	12
Hypoxylon fragiforme	1	A	4483	2018-122-7-43	2018-08-22	Heiko Hartmann	28.08.2018	shoot	2	Ahrenberg-Meppen	Eleonorenwald	820	Neuvrees	12
Hypoxylon fragiforme		A	4496	2018-123-20-81	2018-08-22	Heiko Hartmann	2018-08-29	Needle	3	Ahrenberg-Meppen	Eleonorenwald	835	Neuvrees	18	PP913443
Hypoxylon fragiforme		A	9863	2022-93-1-4-N12-172	2022-11-14	Peter Gawehn	2022-11-17	Baum 1 needle grün	9	Münden	Goseplack	2007 b2	Lichtenborn	ca. 33	PP913444
Hypoxylon fragiforme		A	9849	2022-93-1-4-N2-143	2022-11-14	Peter Gawehn	2022-11-17	Baum 1 needle grün	9	Münden	Goseplack	2007 b2	Lichtenborn	ca. 33	PP913445
Hypoxylon fragiforme		A	9931	2022-93-1-4-N6-155a, c	2022-11-14	Peter Gawehn	2022-11-17	Baum1 Rindennekrose am Stamm	9	Münden	Goseplack	2007 b2	Lichtenborn	ca. 33	PP913446
Hypoxylon howeanum	1	A	4347	2018-101-5-21	2018-06-20	Heiko Hartmann	2018-06-26	shoot	1	Ahrenberg-Meppen	Meyerei	404D2	Niederlangen	ca. 27	PP913447
Jackrogersella cohaerens		A	4486	2018-122-16-77	2018-08-22	Heiko Hartmann	28.08.2018	Needle green with brown tip	2	Ahrenberg-Meppen	Eleonorenwald	820	Neuvrees	12
Jackrogersella cohaerens		A	4484	2018-122-7-44	2018-08-22	Heiko Hartmann	28.08.2018	shoot	2	Ahrenberg-Meppen	Eleonorenwald	820	Neuvrees	12
Jackrogersella cohaerens	1	A	4511	2018-126-6-30	2018-08-22	Heiko Hartmann	2018-08-29	shoot	6	Ahrenberg-Meppen	Meyerei	506 C1	Sustrum		PP913448
Microsphaeropsis olivacea	1	A	9868	2022-93-1-4-N10-167	2022-11-14	Peter Gawehn	2022-11-17	Baum 1 needle grün	9	Münden	Goseplack	2007 b2	Lichtenborn	ca. 33	PP913449
Microsphaeropsis olivacea		A	9834	2022-93-1-4-Ne-112	2022-11-14	Peter Gawehn	2022-11-17	Baum1 Rindennekrose am Stamm	9	Münden	Goseplack	2007 b2	Lichtenborn	ca. 33	PP913450
Microsphaeropsis olivacea		A	11991	2023-121-N-T3-68	2023-12-15	Sören Wilsdorf	2023-12-21	Shoot dead	10	Schotten	Schotten	290 B1	Rainrod-L	ca. 90	PP913451
Microsphaeropsis olivacea		A	12001	2023-121-Sch-T-101	2023-12-15	Sören Wilsdorf	2023-12-21	Needle dead	10	Schotten	Schotten	290 B1	Rainrod-L	ca. 90	PP913452
Microsphaeropsis olivacea		A	12002	2023-121-Sch-T-108	2023-12-15	Sören Wilsdorf	2023-12-21	Needle dead	10	Schotten	Schotten	290 B1	Rainrod-L	ca. 90	PP913453
Morchella spongiola	1	A	4344	2018-101-1-5	2018-06-20	Heiko Hartmann	2018-06-26	shoot	1	Ahrenberg-Meppen	Meyerei	404D2	Niederlangen	ca. 27	PP913454
Mucoromycota sp.		A	4352	2018-101A-74	2018-06-20	Heiko Hartmann	2018-06-26	Stammscheibe	1	Ahrenberg-Meppen	Meyerei	404D2	Niederlangen	ca. 27
Muriformistrickeria rubi	1	A	12037	2023-121-N-T3-69b	2023-12-15	Sören Wilsdorf	2023-12-21	Needle dead	10	Schotten	Schotten	290 B1	Rainrod-L	ca. 90	PP913455
Nemania diffusa	1	A	7951	2021-155-1-Ü1-1	2021-11-25	Volker Lange	2021-12-01	shoot	8	Kassel			Stadtteil Wehlheiden, Park Schönfeld	ca. 12	PP913456
Nemania diffusa		A	9858	2022-93-1-4-N5-152	2022-11-14	Peter Gawehn	2022-11-17	Baum 1 needle grün	9	Münden	Goseplack	2007 b2	Lichtenborn	ca. 33	PP913457
Nemania diffusa		A	9902	2022-93-1-4-N5-152b	2022-11-14	Peter Gawehn	2022-11-17	Baum 1 needle	9	Münden	Goseplack	2007 b2	Lichtenborn	ca. 33	PP913458
Nemania serpens	1	A	4342	2018-101-1-2	2018-06-20	Heiko Hartmann	2018-06-26	shoot	1	Ahrenberg-Meppen	Meyerei	404D2	Niederlangen	ca. 27	PP913459
Neofusicoccum parvum = Botryosphaeria parva	1	A	11986	2023-121-N-G1-31	2023-12-15	Sören Wilsdorf	2023-12-21	Shoot vital green	10	Schotten	Schotten	290 B1	Rainrod-L	ca. 90	PP913460
Neofusicoccum parvum = Botryosphaeria parva		A	11990	2023-121-N-G5-45ab	2023-12-15	Sören Wilsdorf	2023-12-21	Shoot vital green	10	Schotten	Schotten	290 B1	Rainrod-L	ca. 90	PP913461
Neofusicoccum parvum = Botryosphaeria parva		A	11987	2023-121-N-G5-45b	2023-12-15	Sören Wilsdorf	2023-12-21	Shoot vital green	10	Schotten	Schotten	290 B1	Rainrod-L	ca. 90	PP913462
Nigrospora sp.	1	A	4490	2018-123-2-16	2018-08-22	Heiko Hartmann	2018-08-29	shoot brown	3	Ahrenberg-Meppen	Eleonorenwald	835	Neuvrees	18
Nigrospora sp. (oryzae/ gorlenkoana)	1	A	9906	2022-93-1-4-N14-178	2022-11-14	Peter Gawehn	2022-11-17	Baum 1 needle grün	9	Münden	Goseplack	2007 b2	Lichtenborn	ca. 33	PP913463
Nothophoma cf. quercina	1	A	7950	2021-155-1-10b	2021-11-25	Volker Lange	2021-12-01	needle braun	8	Kassel			Stadtteil Wehlheiden, Park Schönfeld	ca. 12	PP913464
Ophiostoma quercus	1	A	6920	2021-95-10	2021-07-19	B. Klose	2021-07-23	Holz Stammfuß	7	Michelstadt	Michelstadt		Michelstadt	ca. 60	PP913465
Paraphaeosphaeria verruculosa	1	A	4461	2018-123-1-4	2018-08-22	Heiko Hartmann	2018-08-29	shoot	3	Ahrenberg-Meppen	Eleonorenwald	835	Neuvrees	18	PP913466
Penicillium carneum	1	A	6919	2021-95-6	2021-07-19	B. Klose	2021-07-23	Holz Stammfuß	7	Michelstadt	Michelstadt		Michelstadt	ca. 60	PP913467
Penicillium glabrum	1	A	9838	2022-93-1-3-88 2022-93-1-3-88a	2022-11-14	Peter Gawehn	2022-11-17	Baum1 Stammscheibe 3 mit Holzverfärbung	7	Münden	Goseplack	2007 b2	Lichtenborn	ca. 33	PP913468
Penicillium glandicola	1	A	7396	2021-95-18a	2021-07-19	B. Klose	2021-07-23	Holz Stammfuß	7	Michelstadt	Michelstadt		Michelstadt	ca. 60	PP913469
Penicillium miczynskii/Penicillium aurantiacobrunneum	1	A	9822	2022-93-1-1-13	2022-11-14	Peter Gawehn	2022-11-17	Baum 1 Basale Stammfußscheibe mit Holzfäule und Verfärbungen	9	Münden	Goseplack	2007 b2	Lichtenborn	ca. 33	PP913470
Penicillium sp.	1	A	9877	2022-93-2-200	2022-11-14	Peter Gawehn	2022-11-17	Baum2 Stammscheibe mit Holzverfärbung	9	Münden	Goseplack	2007 b2	Lichtenborn	ca. 33	PP913471
Pestalotiopsis australis	1	A	4349	2018-101-2-6	2018-06-20	Heiko Hartmann	2018-06-26	shoot	1	Ahrenberg-Meppen	Meyerei	404D2	Niederlangen	ca. 27	PP913472
Pestalotiopsis australis		A	4341	2018-101-3-15a	2018-06-20	Heiko Hartmann	2018-06-26	shoot	1	Ahrenberg-Meppen	Meyerei	404D2	Niederlangen	ca. 27	PP913473
Pestalotiopsis australis		A	4462	2018-123-2-20	2018-08-22	Heiko Hartmann	2018-08-29	shoot	3	Ahrenberg-Meppen	Eleonorenwald	835	Neuvrees	18	PP913474
Pestalotiopsis australis		A	4466	2018-125-19-94	2018-08-22	Heiko Hartmann	2018-08-29	Needle	5	Ahrenberg-Meppen	Meyerei	505 D2	Sustrum		PP913475
Pestalotiopsis monochaeta	1	A	9837	2022-93-1-4-Ne-94	2022-11-14	Peter Gawehn	2022-11-17	Baum1 Rindennekrose am Stamm	9	Münden	Goseplack	2007 b2	Lichtenborn	ca. 33	PP913476
Pestalotiopsis monochaeta		A	9836	2022-93-1-4-Ne-99	2022-11-14	Peter Gawehn	2022-11-17	Baum1 Rindennekrose am Stamm	9	Münden	Goseplack	2007 b2	Lichtenborn	ca. 33	PP913477
Pestalotiopsis monochaeta		A	9832	2022-93-1-4-Ü1-123	2022-11-14	Peter Gawehn	2022-11-17	Baum1 shoot	9	Münden	Goseplack	2007 b2	Lichtenborn	ca. 33	PP913478
Pestalotiopsis monochaeta		A	11997	2023-121-Sch-G-92	2023-12-15	Sören Wilsdorf	2023-12-21	Needle vital green	10	Schotten	Schotten	290 B1	Rainrod-L	ca. 90	PP913479
Pestalotiopsis cf. verruculosa	1	A	7952	2021-155-1-16a	2021-11-25	Volker Lange	2021-12-01	needle braun	8	Kassel			Stadtteil Wehlheiden, Park Schönfeld	ca. 12	PP913480
Pestalotiopsis hollandica	1	A	12038	2023-121-N-T5-74	2023-12-15	Sören Wilsdorf	2023-12-21	Shoot dead	10	Schotten	Schotten	290 B1	Rainrod-L	ca. 90	PP913481
Pestalotiopsis sp.		A	4487	2018-122-25-96	2018-08-22	Heiko Hartmann	28.08.2018	Needle brown	2	Ahrenberg-Meppen	Eleonorenwald	820	Neuvrees	12	PP913482
Pestalotiopsis sp.		A	4497	2018-123-24-90	2018-08-22	Heiko Hartmann	2018-08-29	Needle	3	Ahrenberg-Meppen	Eleonorenwald	835	Neuvrees	18	PP913483
Pestalotiopsis sp.		A	4465	2018-125-1-8	2018-08-22	Heiko Hartmann	2018-08-29	shoot	5	Ahrenberg-Meppen	Meyerei	505 D2	Sustrum
Pestalotiopsis sp.	1	A	4450	2018-126-3-15b	2018-08-22	Heiko Hartmann	2018-08-29	shoot	6	Ahrenberg-Meppen	Meyerei	506 C1	Sustrum		PP913484
Pestalotiopsis sp.		A	9840	2022-93-1-2-73	2022-11-14	Peter Gawehn	2022-11-17	Baum1 Stammscheibe 3 mit Holzverfärbung	9	Münden	Goseplack	2007 b2	Lichtenborn	ca. 33	PP913485
Pestalotiopsis sp.	1	A	9841	2022-93-1-3-79	2022-11-14	Peter Gawehn	2022-11-17	Baum1 Stammscheibe 3 mit Holzverfärbung	9	Münden	Goseplack	2007 b2	Lichtenborn	ca. 33	PP913486
Pestalotiopsis sp.		A	9872	2022-93-1-4-N8-160	2022-11-14	Peter Gawehn	2022-11-17	Baum 1 needle grün	9	Münden	Goseplack	2007 b2	Lichtenborn	ca. 33	PP913487
Pestalotiopsis sp.		A	9823	2022-93-1-4-Ne-101	2022-11-14	Peter Gawehn	2022-11-17	Baum1 Rindennekrose am Stamm	9	Münden	Goseplack	2007 b2	Lichtenborn	ca. 33	PP913488
Pestalotiopsis sp.	1	A	11998	2023-121-Sch-G-97	2023-12-15	Sören Wilsdorf	2023-12-21	Needle vital green	10	Schotten	Schotten	290 B1	Rainrod-L	ca. 90	PP913489
Pezicula melanigena o. Pezicula radicicola		A	9828	2022-93-1-1-33	2022-11-14	Peter Gawehn	2022-11-17	Baum 1 Basale Stammfußscheibe mit Holzfäule und Verfärbungen	9	Münden	Goseplack	2007 b2	Lichtenborn	ca. 33
Pezicula melanigena o. Pezicula radicicola	1	A	9948	2022-93-1-1-33b	2022-11-15	Peter Gawehn	2022-11-17	Baum 1 Basale Stammfußscheibe mit Holzfäule und Verfärbungen	9	Münden	Goseplack	2007 b2	Lichtenborn	ca. 33	PP913490
Pezicula neosporulosa	1	A	9824	2022-93-1-1-11	2022-11-14	Peter Gawehn	2022-11-17	Baum 1 Basale Stammfußscheibe mit Holzfäule und Verfärbungen	9	Münden	Goseplack	2007 b2	Lichtenborn	ca. 33	PP913491
Pezicula neosporulosa		A	9826	2022-93-1-1-12	2022-11-14	Peter Gawehn	2022-11-17	Baum 1 Basale Stammfußscheibe mit Holzfäule und Verfärbungen	9	Münden	Goseplack	2007 b2	Lichtenborn	ca. 33	PP913492
Pezicula neosporulosa		A	9876	2022-93-2-203	2022-11-14	Peter Gawehn	2022-11-17	Baum2 Stammscheibe mit Holzverfärbung	9	Münden	Goseplack	2007 b2	Lichtenborn	ca. 33	PP913493
Pezicula neosporulosa		A	9910	2022-93-2-207	2022-11-14	Peter Gawehn	2022-11-17	Baum2 Stammscheibe mit Holzverfärbung	9	Münden	Goseplack	2007 b2	Lichtenborn	ca. 33	PP913494
Pezicula neosporulosa		A	9875	2022-93-2-208	2022-11-14	Peter Gawehn	2022-11-17	Baum2 Stammscheibe mit Holzverfärbung	9	Münden	Goseplack	2007 b2	Lichtenborn	ca. 33	PP913495
Pezicula sporulosa	1	A	9827	2022-93-1-1-16	2022-11-14	Peter Gawehn	2022-11-17	Baum 1 Basale Stammfußscheibe mit Holzfäule und Verfärbungen	9	Münden	Goseplack	2007 b2	Lichtenborn	ca. 33	PP913496
Peziza varia		A	4343	2018-101-1-3	2018-06-20	Heiko Hartmann	2018-06-26	shoot	1	Ahrenberg-Meppen	Meyerei	404D2	Niederlangen	ca. 27	PP913497
Pezizaceae sp. (Chromelosporium o. Plicaria)	1	A	11988	2023-121-N-G2-36	2023-12-15	Sören Wilsdorf	2023-12-21	Shoot vital green	10	Schotten	Schotten	290 B1	Rainrod-L	ca. 90	PP913498
Pezizomycetes sp.	1	A	9856A	2022-93-1-4-N6-155	2022-11-14	Peter Gawehn	2022-11-17	Baum1 Rindennekrose am Stamm	9	Münden	Goseplack	2007 b2	Lichtenborn	ca. 33	PP913499
Phacidiopycnis washingtonensis	1	A	9901	2022-93-1-4-Ü3-137	2022-11-14	Peter Gawehn	2022-11-17	Baum1 shoot	9	Münden	Goseplack	2007 b2	Lichtenborn	ca. 33	PP913500
Phacidium lacerum	1	A	4362	2018-101-10-50	2018-06-20	Heiko Hartmann	2018-06-26	shoot	1	Ahrenberg-Meppen	Meyerei	404D2	Niederlangen	ca. 27	PP913501
Phacidium lacerum		A	4468	2018-125-8-64	2018-08-22	Heiko Hartmann	2018-08-29	shoot	5	Ahrenberg-Meppen	Meyerei	505 D2	Sustrum		PP913502
Phacidium lacerum		A	4449	2018-126-3-15a	2018-08-22	Heiko Hartmann	2018-08-29	shoot	6	Ahrenberg-Meppen	Meyerei	506 C1	Sustrum		PP913503
Phacidium sp. (lauri oder pseudophacidioides)	1	A	4459	2018-123-11-64	2018-06-20	Heiko Hartmann	2018-06-26	needle	3	Ahrenberg-Meppen	Eleonorenwald	835	Neuvrees	18	PP913504
Phacidium sp. (lauri oder pseudophacidioides)		A	4488	2018-123-12-66				Needle brown	3	Ahrenberg-Meppen	Eleonorenwald	835	Neuvrees	18	PP913505
Pseudocercospora sp. (rhododendri, lindericola, natalensis)	1	A	4456	2018-122-10-62	2018-08-22	Heiko Hartmann	28.08.2019	shoot	2	Ahrenberg-Meppen	Eleonorenwald	820	Neuvrees	12	PP913506
Pseudocercospora sp. (rhododendri, lindericola, natalensis)		A	4454	2018-122-1-3	2018-08-22	Heiko Hartmann	28.08.2018	shoot	2	Ahrenberg-Meppen	Eleonorenwald	820	Neuvrees	12	PP913507
Rhizosphaera minteri	1	A	4358	2018-101-1-4	2018-06-20	Heiko Hartmann	2018-06-26	shoot	1	Ahrenberg-Meppen	Meyerei	404D2	Niederlangen	ca. 27	PP913508
Rosellinia corticium	1	A	4451	2018-126-10-58	2018-08-22	Heiko Hartmann	2018-08-29	shoot	6	Ahrenberg-Meppen	Meyerei	506 C1	Sustrum		PP913509
Scytalidium album	1	A	9825	2022-93-1-1-6	2022-11-14	Peter Gawehn	2022-11-17	Baum 1 Basale Stammfußscheibe mit Holzfäule und Verfärbungen	9	Münden	Goseplack	2007 b2	Lichtenborn	ca. 33	PP913510
Sordaria cf. fimicola	1	A	9835	2022-93-1-4-Ne-108	2022-11-14	Peter Gawehn	2022-11-17	Baum1 Rindennekrose am Stamm	9	Münden	Goseplack	2007 b2	Lichtenborn	ca. 33	PP913511
Sordariomycetes sp.	1	A	9859	2022-93-1-4-N5-151	2022-11-14	Peter Gawehn	2022-11-17	Baum 1 needle braun	9	Münden	Goseplack	2007 b2	Lichtenborn	ca. 33	PP913512
Sporormiaceae sp.	1	A	9925	2022-93-1-4-N17-188	2022-11-14	Peter Gawehn	2022-11-17	Baum 1 needle grün	9	Münden	Goseplack	2007 b2	Lichtenborn	ca. 33	PP913513
Tricharina gilva	1	A	9847	2022-93-1-4-N3-147 = 9846 2022-93-1-4-N3-146	2022-11-14	Peter Gawehn	2022-11-17	Baum 1 needle grün	9	Münden	Goseplack	2007 b2	Lichtenborn	ca. 33	PP913514
Trichoderma sp.	1	A	9844	2022-93-1-1-49	2022-11-14	Peter Gawehn	2022-11-17	Baum 1 Basale Stammfußscheibe mit Holzfäule und Verfärbungen	9	Münden	Goseplack	2007 b2	Lichtenborn	ca. 33	PP913515
Trichoderma sp.	1	A	9843	2022-93-1-1-51	2022-11-14	Peter Gawehn	2022-11-17	Baum 1 Basale Stammfußscheibe mit Holzfäule und Verfärbungen	9	Münden	Goseplack	2007 b2	Lichtenborn	ca. 33	PP913516
Umbelopsis sp.		M	9922	2022-93-1-1-24	2022-11-15	Peter Gawehn	2022-11-17	Baum 1 Basale Stammfußscheibe mit Holzfäule und Verfärbungen	9	Münden	Goseplack	2007 b2	Lichtenborn	ca. 33	PP913517
	81		MTs	Asco- und Basidiomycota
	2	Basidiomycota
	0.0246914

## Sheet: Weather data DWD 2018-2023
Disease Case									Yearly precipitation sum (rounded in mm)							Precipitation sum of the vegation peroid may-October (gerundet)
No	ID	Forest department/ private or muncipal forest	Revier	Abteilung	Gemarkung	UTM	ID Wetterstation	Name Wetterstation	Average annual precipitation (mm) 1961-1990	2018	2019	2020	2021	2022	2023	Ø 1961-1990	2018	2019	2020	2021	2022	2023	Ø 2018-2023		2018/Ø 1961-1990	deficit in %		annual Precipitation 2018 / Ø 1961-1990	deviation in 2018 from the annual average precioitation Ø 1961-1990 (%)
1	2018-101	Ahrenberg-Meppen	Meyerei	404D2	Niederlangen	32U 382357.207 5861629.670	6159	Dörpen	726.367	563.9	507.5	833.9	689	683	1115	387.557	233.8	333.3	446	455.2	302.3	533.1	383.95	0.990694	0.603267	39.7		0.77633	-22.4
2	2018-124	Ahrenberg-Meppen	Eleonorenwald	832	Neuvrees	32U 413073.990 5865730.099	668	Breddenberg	671.063	471.6	706.2	725.9	697.1	610.9	1054.9	354.85	134.2	419.2	346.6	434.1	272.7	483.9	348.45	0.981964	0.378188	60.2		0.702765	-29.7
3	2018-126	Ahrenberg-Meppen	Meyerei	506 C1	Sustrum	32U 380664.898 5860332.538	4312	Haren-Rütenbrock	612.103	651.5	730	791.4	760.6	703	857.2	326.617	296.3	454.1	396.7	433.8	347.4	377.5	384.3	1.17661	0.90718	9.3		1.06436	6.4
4	2018-122	Ahrenberg-Meppen	Eleonorenwald	820	Neuvrees	32U 420078.185 5866937.949	668	Breddenberg	671.063	471.6	706.2	725.9	697.1	610.9	1054.9	354.85	134.2	419.2	346.6	434.1	272.7	483.9	348.45	0.981964	0.378188	60.2		0.702765	-29.7
5	2018-123	Ahrenberg-Meppen	Eleonorenwald	835	Neuvrees	32U 418734.388 5866960.403	668	Breddenberg	671.063	471.6	706.2	725.9	697.1	610.9	1054.9	354.85	134.2	419.2	346.6	434.1	272.7	483.9	348.45	0.981964	0.378188	60.2		0.702765	-29.7
6	2018-125	Ahrenberg-Meppen	Meyerei	505 D2	Sustrum	32U 382341.295 5861589.882	6159	Dörpen	726.367	563.9	507.5	833.9	689	683	1115	387.557	233.8	333.3	446	455.2	302.3	533.1	383.95	0.990694	0.603267	39.7		0.77633	-22.4
7	2021-95	Michelstadt	Michelstadt		Michelstadt	32U 500507.628 5503404.308	3284	Michelstadt	819.763	610.4	848	786.3	737.2	807.3	900.2	405.517	165.8	377.1	407.2	452.1	369.4	322.9	349.083	0.860836	0.408861	59.1		0.744605	-25.5
8	2021-155	Kassel	Urban forest		Stadtteil Wehlheiden, Park Schönfeld	32U 532668.304 5683198.499	2544	Kaufungen-Niederkaufungen	605.548	431.7	480.3	442.3	640.8	522.9	719.3	356.182	148	355.5	223.6	415.2	227.6	405.9	295.967	0.830942	0.415518	58.4		0.712908	-28.7
9	2022-93	Münden	Goseplack	2007 b2	Lichtenborn	32U 552707.445 5719700.316	1039	Dransfeld-Ossenfeld	705.49	531	550	459	593	439	1002.4	370.48	181	304	193	321	197	466	277	0.747679	0.488555	51.1		0.752668	-24.7
10	2023-121	Schotten	Schotten	290 b1	Rainrod-L	32U 507779.943 5591173.525	1561	Gedern-Schönhausen	865.413	681.4	747.6	677.8	683.9	744.5	1138.5	419.94	232.4	421.4	390.3	353.4	389.7	479.2	377.733	0.899494	0.553412	45.7		0.787369	-21.3
										Average I3:W131961-1990																60.2
																										9.3
